# Supplementary material for: Double drugging of prolyl-tRNA synthetase provides a new paradigm for anti-infective drug development
Source: PLoS Pathog. 2022 Mar 25;18(3):e1010363. doi: 10.1371/journal.ppat.1010363 (PMC9004777; doi:10.1371/journal.ppat.1010363)
Supplement: S1 Table — (XLSX) [file ppat.1010363.s009.xlsx]

## Sheet: S1_Table
	Area in Å2	HFG-ANP (PDB ID:	Lpro-L95 (PDB ID:	HFG-L95 (PDB ID:
		5XIQ)	7EVV)	7EVU)
	Space Group	P1	C2	P1
	Interface area of Dimer A:B	2501	2330*	2563
	HFG-PRS	357
	ANP-PRS	353
	HFG	550
	ANP	580
	HFG-ANP (Ligand-Ligand)	77
	L-pro-PRS		130
	L95-PRS		438
	L-pro		250
	L95		620
	L-pro-L95 (Ligand-Ligand)		35
	HFG-PRS			333
	L95-PRS			432
	HFG			550
	L95			620
	HFG-L95 (Ligand-Ligand)			27
	*Half dimer per ASU – All numbers are arithmetic mean values.
